# Supplementary material for: Clinical, Psychological, and Social Determinants of Brace Compliance in Adolescent Idiopathic Scoliosis: A Systematic Review and Meta-Analysis
Source: J Funct Morphol Kinesiol. 2026 Feb 8;11(1):68. doi: 10.3390/jfmk11010068 (PMC12922099; doi:10.3390/jfmk11010068)
Supplement: Supplementary file 1 [file jfmk-11-00068-s001.zip]

Archive with 1 entries (1 files):
- jfmk-4073809-supplementary.pdf
